# Supplementary material for: Phylogeographic analyses point to long-term survival on the spot in micro-endemic Lycian salamanders
Source: PLoS One. 2020 Jan 13;15(1):e0226326. doi: 10.1371/journal.pone.0226326 (PMC6957296; doi:10.1371/journal.pone.0226326)
Supplement: S1 File — (XLSX) [file pone.0226326.s006.xlsx]

## Sheet: L.antalyana
S1 File. Sampling localities used for SDMs and genetic analyses of seven Lyciasalamandra species.
species	phyloclade	locality	population code	latitude N	longitude E	used for SDM	used for genetics	n genetics	haplotypes (n specimens)	reference
L.antalyana	ant-II	Kocaaliler 1	ant-p1	37.3347	30.7453	yes	yes	5	ant-h1 (5)	own data
L.antalyana	ant-II	Kavacik	ant-p2	37.2913	30.7379	yes	yes	2	ant-h1 (2)	own data
L.antalyana	ant-II	Kizilsekiler	ant-p3	37.2669	30.7562	yes	yes	5	ant-h1 (5)	own data
L.antalyana	ant-II	Yagca Köyü 2	ant-p4	37.1033	30.5743	yes	yes	4	ant-h1 (3), ant-h14 (1)	own data
L.antalyana	ant-II	Yagca Koeyue (Ciglik)	ant-p5	37.0549	30.5564	yes	yes	7	ant-h1 (2), ant-h10 (5)	own data
L.antalyana	ant-II	Thermessos	ant-p6	37.0094	30.4918	yes	yes	1	ant-h10 (1)	own data
L.antalyana	ant-II	Tokluca Mevkii, Güllük Dagi	ant-p7	36.9246	30.5076	yes	yes	4	ant-h1 (4)	own data
L.antalyana	ant-II	Akmasca-Gerime Mevkii,Konyaalti	ant-p8	36.8996	30.4879	yes	yes	4	ant-h1 (4)	own data
L.antalyana	ant-I	Elmin	ant-p9	36.8549	30.4789	yes	yes	2	ant-h8 (2)	own data
L.antalyana	ant-I	Hurma Koeyue	ant-p10	36.8516	30.5868	yes	yes	10	ant-h3 (2), ant-h12 (6), ant-h13 (2)	own data
L.antalyana	ant-I	Bogacay Quarry	ant-p11	36.8642	30.5913	yes	yes	5	ant-h2 (3), ant-h3 (2)	own data
L.antalyana	ant-I	Büyükdöllük	ant-p12	36.8457	30.5337	yes	yes	5	ant-h4 (1), ant-h5 (4)	own data
L.antalyana	ant-I	Hisarcandir	ant-p13	36.8195	30.531	yes	yes	4	ant-h8 (4)	own data
L.antalyana	ant-I	Hacisekililer	ant-p14	36.8434	30.5016	yes	yes	5	ant-h8 (4), ant-h11 (1)	own data
L.antalyana	ant-I	Hacisekililer road no.17	ant-p15	36.8032	30.4895	yes	yes	1	ant-h9 (1)	own data
L.antalyana	ant-I	Citibi	ant-p16	36.7999	30.4498	yes	yes	4	ant-h6 (1), ant-h7 (1), ant-h8 (2)	own data
L.antalyana		Goekdere A		36.8269	30.5498	yes				own data
L.antalyana		Goekdere C		36.8245	30.5548	yes				own data
L.antalyana		Goekdere D		36.8228	30.5507	yes				own data
L.antalyana		Goekdere Road of Hurma		36.8292	30.5564	yes				own data
L.antalyana		Goekdere-BC1		36.8271	30.5614	yes				own data
L.antalyana		Hurma 2		36.8317	30.5664	yes				own data
L.antalyana		Hybrid hill		36.8152	30.5124	yes				own data
L.antalyana		Hybridhügel 13-1		36.8152	30.5124	yes				own data
L.antalyana		Hybridhügel 13-2		36.8124	30.5111	yes				own data
L.antalyana		Hybridhügel 13-3		36.8092	30.5087	yes				own data
L.antalyana		Kocaal+C2:C26iler 3		37.3373	30.7127	yes				own data
L.antalyana		Kocaaliler 2		37.3469	30.7121	yes				own data
L.antalyana		Quarry		37.1173	30.5281	yes				own data

## Sheet: L.atifi
S1 File. Sampling localities used for SDMs and genetic analyses of seven Lyciasalamandra species.
species	phyloclade	locality	population code	latitude N	longitude E	used for SDM	used for genetics	n genetics	haplotypes (n specimens)	reference
L.atifi	ati-II	Gürcam	ati-p1	36.2182	32.4714	yes	yes	6	ati-h8 (6)	own data
L.atifi	ati-II	Çığlık	ati-p2	36.2919	32.5367	yes	yes	5	ati-h1 (1), ati-h2 (1), ati-h3 (1), ati-h4 (2)	own data
L.atifi	ati-II	Karacukur	ati-p3	36.2738	32.4133	yes	yes	5	ati-h2 (4), ati-h20 (1)	own data
L.atifi	ati-II	Kusyuvasi mevki	ati-p4	36.5519	32.3331	yes	yes	1	ati-h18 (1)	own data
L.atifi	ati-II, ati-III	Kaplanhani plateau	ati-p5	36.5683	32.3511	yes	yes	3	ati-h17 (1), ati-h18 (1), ati-h19 (1)	own data
L.atifi	ati-III	Uzunöz village	ati-p6	36.5269	32.2236	yes	yes	1	ati-h6 (1)	own data
L.atifi	ati-III	Cebireis (Dim)	ati-p7	36.5373	32.1079	yes	yes	12	ati-h6 (8), ati-h11 (4)	own data
L.atifi	ati-II	Tuerbelinaz 3 (Bahce mevki)	ati-p8	36.6122	32.0463	yes	yes	5	ati-h12 (5)	Pasmans and Bogaerts, pers. com.
L.atifi	ati-II	Tuerbelinaz b	ati-p9	36.6411	32.0572	yes	yes	3	ati-h12 (2), ati-h13 (1)	own data
L.atifi	ati-II	Takanlar, Bayirköy Gündogmus	ati-p10	36.7682	31.9523	yes	yes	9	ati-h10 (7), ati-h22 (2)	own data
L.atifi	ati-II	Güzelbag	ati-p11	36.7129	31.8988	yes	yes	5	ati-h10 (5)	own data
L.atifi	ati-II	Fersin	ati-p12	36.8075	31.7651	yes	yes	11	ati-h7 (8), ati-h14 (3)	own data
L.atifi	ati-I	Dikmen	ati-p13	36.9594	31.7866	yes	yes	6	ati-h5 (6)	own data
L.atifi	ati-I	Ürünlü	ati-p14	37.0215	31.5839	yes	yes	7	ati-h5 (7)	own data
L.atifi	ati-I	Selge	ati-p15	37.2047	31.1662	yes	yes	5	ati-h15 (1), ati-h16 (2), ati-h21 (2)	own data
L.atifi		Cebireis 2		36.4981	32.1603	yes				Pasmans and Bogaerts, pers. com.
L.atifi		Doganca		36.2469	32.4329	yes				Tok et al. (2016)
L.atifi		Gözükücüklü village		36.5411	32.12	yes				own data
L.atifi		new locality 1		36.5457	32.1284	yes				own data
L.atifi		new locality 2		36.5732	32.2299	yes				own data
L.atifi		new locality 3		36.5555	32.2698	yes				own data
L.atifi		new locality 4		36.5553	32.2785	yes				own data
L.atifi		Taşatan		36.6078	32.0536	yes				Tok et al. (2016)
L.atifi		Tuerbelinaz a		36.5921	32.0256	yes				own data

## Sheet: L.billae
species	phyloclade	locality	population code	latitude N	longitude E	used for SDM	used for genetics	n genetics	haplotypes (n specimens)	reference
L.billae	bil-I	Atesteptigi mevkii, Konyaalti	bil-p1	36.8838	30.4178	yes	yes	6	bil-h4 (3), bil-h5 (3)	own data
L.billae	bil-I	Geyikbayırı-1	bil-p2	36.8727	30.4472	yes	yes	11	bil-h4 (10), bil-h6 (1)	own data
L.billae	bil-II	Hisarçandır-3	bil-p3	36.7785	30.4788	yes	yes	13	bil-h11 (12), bil-h12 (1)	own data
L.billae	bil-I	Kedetler	bil-p4	36.8094	30.5218	yes	yes	4	bil-h8 (4)	own data
L.billae	bil-I	Kale Tepe (tt)	bil-p5	36.786	30.5672	yes	yes	5	bil-h7 (5)	own data
L.billae	bil-III	Beldibi	bil-p6	36.6886	30.568	yes	yes	4	bil-h9 (3), bil-h10 (1)	own data
L.billae	bil-III	Göynük Kanyonu 1	bil-p7	36.7019	30.5222	yes	yes	8	bil-h13 (1), bil-h14 (3), bil-h15 (1), bil-h16 (3)	own data
L.billae	bil-I, bil-III	Göynük Kanyonu 2	bil-p8	36.6786	30.5189	yes	yes	8	bil-h14 (2), bil-h16 (1), bil-h17 (1), bil-h18 (1), bil-h19 (1), bil-h20 (1), bil-h21 (1)	own data
L.billae	bil-I, bil-III	Kuzdere	bil-p9	36.5911	30.5094	yes	yes	3	bil-h20 (1), bil-h24 (1), bil-h25 (1)	own data
L.billae	bil-III	Gedelme	bil-p10	36.6	30.4864	yes	yes	5	bil-h14 (3), bil-h22 (1), bil-h23 (1)	own data
L.billae	bil-III	Servelçukuru	bil-p11	36.5785	30.5186	yes	yes	2	bil-h14 (2)	own data
L.billae	bil-I, bil-III	Tahtalı Dağı Teleferiği 4 Km	bil-p12	36.5406	30.5272	yes	yes	4	bil-h14 (1), bil-h26 (2), bil-h27 (1)	own data
L.billae	bil-III	Tahtalı Dağı Teleferiği 8 Km	bil-p13	36.5394	30.4858	yes	yes	2	bil-h14 (2)	own data
L.billae	bil-III	Tekirova	bil-p14	36.5094	30.5011	yes	yes	2	bil-h23 (1), bil-h24 (1)	own data
L.billae	bil-IV	Başören Köyü	bil-p15	36.4978	30.4311	yes	yes	4	bil-h1 (1), bil-h2 (3)	own data
L.billae	bil-IV	Dağdibi Mevki	bil-p16	36.4758	30.4172	yes	yes	3	bil-h2 (1), bil-h3 (2)	own data
L.billae	bil-IV	İncircik Köyü	bil-p17	36.4436	30.3681	yes	yes	2	bil-h2 (2)	own data
L.billae	bil-IV	Erentepe Köyü	bil-p18	36.4233	30.3861	yes	yes	2	bil-h2 (2)	own data
L.billae	bil-IV	Ovacık Yaylası	bil-p19	36.4422	30.4064	yes	yes	3	bil-h2 (3)	own data
L.billae	bil-IV	Ulupınar	bil-p20	36.4336	30.4279	yes	yes	1	bil-h3 (1)	own data
L.billae	bil-IV	Erentepe Dağı	bil-p21	36.4119	30.4189	yes	yes	5	bil-h2 (5)	own data
L.billae	bil-IV	Olympos-1, Kizilcevrik mev.	bil-p22	36.3712	30.4655	yes	yes	4	bil-h1 (4)	own data
L.billae	bil-IV	Adrasan	bil-p23	36.3092	30.4397	yes	yes	6	bil-h1 (6)	own data
L.billae		Akyalar		36.7778	30.5728	yes				own data
L.billae		Geyikbayırı-2		36.8782	30.4513	yes				own data
L.billae		Geyikbayırı-4		36.866	30.4486	yes				own data
L.billae		Goeynuek		36.6844	30.5231	yes				own data
L.billae		Göynük Kanyonu 3		36.6845	30.5271	yes				own data
L.billae		Hisarcandir II-1		36.7847	30.4826	yes				own data
L.billae		Hisarcandir II-2		36.7773	30.485	yes				own data
L.billae		Hisarçandır-IV		36.7759	30.4802	yes				own data
L.billae		Kedetler 4		36.7983	30.5337	yes				own data
L.billae		Restaurant I		36.8218	30.5735	yes				own data

## Sheet: L.luschani
species	phyloclade	locality	population code	latitude N	longitude E	used for SDM	used for genetics	n genetics	haplotypes (n specimens)	reference
L.luschani	lus-VI	Alakir	lus-p1	36.4084	30.2402	yes	yes	5	lus-h13 (4), lus-h14 (1)	own data
L.luschani	lus-VI	Arif	lus-p2	36.5058	30.062	yes	yes	5	lus-h15 (5)	own data
L.luschani	lus-VI	Turuncova	lus-p3	36.3992	30.1411	yes	yes	4	lus-h15 (2), lus-h17 (1), lus-h19 (1)	own data
L.luschani	lus-VI	Finike (tt)	lus-p4	36.3063	30.1381	yes	yes	6	lus-h15 (5), lus-h18 (1)	own data
L.luschani	lus-VI	South of Finike	lus-p5	36.2763	30.1487	yes	yes	3	lus-h15 (3)	own data
L.luschani	lus-VI	Yatikardic-Bolda	lus-p6	36.3147	30.089	yes	yes	4	lus-h15 (4)	own data
L.luschani	lus-VI	FP 2012/13-5 (Belören)	lus-p7	36.3091	29.9686	yes	yes	3	lus-h15 (1), lus-h16 (2)	Pasman and Bogaerts, pers. com.
L.luschani	lus-V	Kekova	lus-p8	36.1851	29.8772	yes	yes	5	lus-h8 (5)	own data
L.luschani	lus-V	Cevreli south	lus-p9	36.2102	29.8398	yes	yes	5	lus-h5 (1), lus-h6 (3), lus-h7 (1)	own data
L.luschani	lus-V	Nadarla	lus-p10	36.2585	29.8018	yes	yes	4	lus-h6 (3), lus-h9 (1)	own data
L.luschani	lus-V	Akkuyu Mevki	lus-p11	36.387	29.7075	yes	yes	8	lus-h1 (8)	own data
L.luschani	lus-V	Kastellorizon (Meis)	lus-p12	36.1468	29.5908	yes	yes	12	lus-h10 (5), lus-h11 (6), lus-h12 (1)	own data
L.luschani	lus-V	Bezirgan	lus-p13	36.2347	29.4226	yes	yes	2	lus-h2 (2)	own data
L.luschani	lus-V	Saklikent	lus-p14	36.4747	29.4037	yes	yes	4	lus-h4 (4)	own data
L.luschani	lus-V	Cavdir	lus-p15	36.3701	29.3732	yes	yes	5	lus-h3 (1), lus-h4 (4)	own data
L.luschani	lus-IV lus-V	Letoon	lus-p16	36.3782	29.3054	yes	yes	8	lus-h4 (3), lus-h25 (3), lus-h26 (2)	own data
L.luschani	lus-IV	Karadere	lus-p17	36.3667	29.2051	yes	yes	5	lus-h27 (3), lus-h28 (1), lus-h29 (1)	own data
L.luschani	lus-III, lus-I	Dodurga 1	lus-p18	36.405	29.2165	yes	yes	8	lus-h21 (3), lus-h22 (1), lus-h23 (2), lus-h24 (2)	own data
L.luschani	lus-I, lus-II	Pinara-minare/Fethiye (Pinara Mevkii-Minare)	lus-p19	36.4833	29.2333	yes	yes	3	lus-h32 (2), lus-h33 (1)	own data
L.luschani	lus-I	Kidrak Mah./Uzunyurt/Ölüdeniz	lus-p20	36.5208	29.1393	yes	yes	6	lus-h30 (5), lus-h31 (1)	own data
L.luschani	lus-I	Patlangıç	lus-p21	36.6205	29.147	yes	yes	4	lus-h30 (4)	own data
L.luschani	lus-II	Bozyer/Fethiye (Bozyer village)	lus-p22	36.6053	29.2361	yes	yes	3	lus-h20 (3)	own data
L.luschani		Alakir Baraji		36.4167	30.2167	yes				own data
L.luschani		Arikanda valley		36.5079	30.014	yes				own data
L.luschani		Bayindir		36.1814	29.6735	yes				own data
L.luschani		Bogazici		36.4256	29.1879	yes				own data
L.luschani		Catal Tepesi		36.4	30.2333	yes				own data
L.luschani		Dodurga 2		36.4211	29.2428	yes				own data
L.luschani		Finike West		36.2878	30.1019	yes				own data
L.luschani		FP 2012/13-2		36.3696	29.9366	yes				Pasman and Bogaerts, pers. com.
L.luschani		FP 2012/13-3		36.3181	29.9526	yes				Pasman and Bogaerts, pers. com.
L.luschani		FP 2012/13-4		36.317	29.9543	yes				Pasman and Bogaerts, pers. com.
L.luschani		FP 2012/13-6		36.4186	29.7215	yes				Pasman and Bogaerts, pers. com.
L.luschani		Gölcük Tepesi		36.3333	30.0667	yes				own data
L.luschani		Lake NE Finike		36.4502	30.2315	yes				own data
L.luschani		N of Finike		36.3167	30.1167	yes				own data
L.luschani		NW from Finike		36.2833	30.1333	yes				own data
L.luschani		P&B1		36.2014	29.7984	yes				Pasman and Bogaerts, pers. com.
L.luschani		P&B2		36.2203	29.8256	yes				Pasman and Bogaerts, pers. com.
L.luschani		P&B3		36.2275	29.8858	yes				Pasman and Bogaerts, pers. com.
L.luschani		Road to Kekova		36.2294	29.7632	yes				own data
L.luschani		Turuncova (Elmali road)		36.4011	30.1585	yes				own data
L.luschani		West of Finike		36.2954	30.1355	yes				own data
L.luschani		Yavikoey		36.2701	29.8382	yes				own data

## Sheet: L.fazilae
species	phyloclade	locality	population code	latitude N	longitude E	used for SDM	used for genetics	n genetics	haplotypes (n specimens)	reference
L.fazilae	faz-I	Uezuemlue	faz-p1	36.7992	29.1863	1	1	1	faz-h5 (1)	own data
L.fazilae	faz-I	Cögmen	faz-p2	36.8594	29.0197	1	1	4	faz-h5 (3), faz-h6 (1)	own data
L.fazilae	faz-I	Goekceovacik 1 (tt)	faz-p3	36.7887	28.9781	1	1	5	faz-h5 (5)	own data
L.fazilae	faz-I, faz-II	Tersane	faz-p4	36.6751	28.9117	1	1	4	faz-h13 (1), faz-h14 (2), faz-h15 (1)	own data
L.fazilae	faz-I	Domuz	faz-p5	36.6651	28.901	1	1	5	faz-h13 (5)	own data
L.fazilae	faz-I	Domuz island-Darboğaz	faz-p6	36.6525	28.9039	1	1	2	faz-h7 (2)	own data
L.fazilae	faz-I	Çataldağ-Darboğaz (Kapıdağ peninsula)	faz-p7	36.6494	28.9017	1	1	5	faz-h4 (5)	own data
L.fazilae	faz-I	Göbün cove (Kapıdağ peninsula)	faz-p8	36.6428	28.8936	1	1	4	faz-h4 (1), faz-h9 (3)	own data
L.fazilae	faz-I	Manastır-Kleopatra cove (Kapıdağ peninsula)	faz-p9	36.6394	28.855	1	1	5	faz-h4 (4), faz-h21 (1)	own data
L.fazilae	faz-III	Sarsila Isk.	faz-p10	36.6742	28.8402	1	1	9	faz-h16 (4), faz-h24 (5)	own data
L.fazilae	faz-III	Şerefler	faz-p11	36.7474	28.8354	1	1	5	faz-h25 (1), faz-h26 (3), faz-h27 (1)	own data
L.fazilae	faz-IV	Güzelyurt/Ortaca	faz-p12	36.7409	28.7146	1	1	3	faz-h12 (3)	own data
L.fazilae	faz-IV	South of Mergenli/ Ortaca	faz-p13	36.7346	28.6921	1	1	5	faz-h3 (3), faz-h29 (2)	own data
L.fazilae	faz-IV	Aşı cove-Mergenli	faz-p14	36.7329	28.6677	1	1	5	faz-h1 (1), faz-h2 (1), faz-h3 (3)	own data
L.fazilae	faz-IV	Kargıcak cove	faz-p15	36.7629	28.6451	1	1	5	faz-h3 (3), faz-h20 (2)	own data
L.fazilae	faz-IV	Goekbel	faz-p16	36.7827	28.6651	1	1	4	faz-h3 (2), faz-h10 (1), faz-h11 (1)	own data
L.fazilae	faz-IV	Okçular	faz-p17	36.8334	28.6826	1	1	5	faz-h22 (3), faz-h23 (2)	own data
L.fazilae	faz-V	Uelemez (tt)	faz-p18	36.8407	28.6267	1	1	3	faz-h8 (1), faz-h18 (1), faz-h19 (1)	own data
L.fazilae	faz-V	North Ekincik-South Sultaniye	faz-p19	36.8688	28.5734	1	1	5	faz-h8 (5)	own data
L.fazilae		Dalyan population, square 10		36.7625	28.6154	1				Polat and Baskale (2018)
L.fazilae		Dalyan population, square 11		36.7658	28.6159	1				Polat and Baskale (2018)
L.fazilae		Dalyan population, square 12		36.7634	28.6238	1				Polat and Baskale (2018)
L.fazilae		Dalyan population, square 14		36.7613	28.6185	1				Polat and Baskale (2018)
L.fazilae		Dalyan population, square 15		36.7647	28.6156	1				Polat and Baskale (2018)
L.fazilae		Dalyan population, square 19		36.7738	28.6372	1				Polat and Baskale (2018)
L.fazilae		Dalyan population, square 2		36.775	28.6313	1				Polat and Baskale (2018)
L.fazilae		Dalyan population, square 20		36.7762	28.6338	1				Polat and Baskale (2018)
L.fazilae		Dalyan population, square 21		36.778	28.6373	1				Polat and Baskale (2018)
L.fazilae		Dalyan population, square 22		36.7739	28.6371	1				Polat and Baskale (2018)
L.fazilae		Dalyan population, square 23		36.7742	28.6477	1				Polat and Baskale (2018)
L.fazilae		Dalyan population, square 24		36.7725	28.6455	1				Polat and Baskale (2018)
L.fazilae		Dalyan population, square 25		36.7715	28.6504	1				Polat and Baskale (2018)
L.fazilae		Dalyan population, square 26		36.7694	28.654	1				Polat and Baskale (2018)
L.fazilae		Dalyan population, square 27		36.768	28.6538	1				Polat and Baskale (2018)
L.fazilae		Dalyan population, square 28		36.7691	28.6545	1				Polat and Baskale (2018)
L.fazilae		Dalyan population, square 29		36.768	28.6555	1				Polat and Baskale (2018)
L.fazilae		Dalyan population, square 3		36.7741	28.6318	1				Polat and Baskale (2018)
L.fazilae		Dalyan population, square 32		36.7799	28.6622	1				Polat and Baskale (2018)
L.fazilae		Dalyan population, square 35		36.7812	28.6698	1				Polat and Baskale (2018)
L.fazilae		Dalyan population, square 36		36.7817	28.6679	1				Polat and Baskale (2018)
L.fazilae		Dalyan population, square 37		36.781	28.672	1				Polat and Baskale (2018)
L.fazilae		Dalyan population, square 38		36.7816	28.6759	1				Polat and Baskale (2018)
L.fazilae		Dalyan population, square 39		36.7828	28.6768	1				Polat and Baskale (2018)
L.fazilae		Dalyan population, square 4		36.7743	28.6316	1				Polat and Baskale (2018)
L.fazilae		Dalyan population, square 40		36.7722	28.6756	1				Polat and Baskale (2018)
L.fazilae		Dalyan population, square 41		36.7671	28.6735	1				Polat and Baskale (2018)
L.fazilae		Dalyan population, square 42		36.7666	28.6738	1				Polat and Baskale (2018)
L.fazilae		Dalyan population, square 43		36.7657	28.6741	1				Polat and Baskale (2018)
L.fazilae		Dalyan population, square 44		36.7689	28.6764	1				Polat and Baskale (2018)
L.fazilae		Dalyan population, square 5		36.774	28.6304	1				Polat and Baskale (2018)
L.fazilae		Dalyan population, square 6		36.774	28.6302	1				Polat and Baskale (2018)
L.fazilae		Dalyan population, square 7		36.7734	28.6293	1				Polat and Baskale (2018)
L.fazilae		Dalyan population, square 8		36.7738	28.63	1				Polat and Baskale (2018)
L.fazilae		Dalyan population, square 9		36.775	28.6364	1				Polat and Baskale (2018)
L.fazilae		Domuz Island population, square 57		36.6676	28.8984	1				Polat and Baskale (2018)
L.fazilae		Goekbel (6a,b)		36.7978	28.6603	1				own data
L.fazilae		Goekceovacik 2		36.7773	28.9765	1				own data
L.fazilae		Gökbel 12.02.12		36.7774	28.6584	1				own data
L.fazilae		Gökçeovacık-Göcek population, square 61		36.7918	28.9716	1				Polat and Baskale (2018)
L.fazilae		Gökçeovacık-Göcek population, square 62		36.7919	28.9797	1				Polat and Baskale (2018)
L.fazilae		Gökçeovacık-Göcek population, square 65		36.7907	28.9858	1				Polat and Baskale (2018)
L.fazilae		Gökçeovacık-Göcek population, square 66		36.7953	28.9817	1				Polat and Baskale (2018)
L.fazilae		Gökçeovacık-Göcek population, square 67		36.7968	28.9871	1				Polat and Baskale (2018)
L.fazilae		Hurriyet Adasi		36.7273	28.9408	1				Baran, pers. com.
L.fazilae		Kapikargin		36.7378	28.8448	1				Öz et al. (2004)
L.fazilae		Kapýkargýn-Dalaman population, square 58		36.6909	28.8335	1				Polat and Baskale (2018)
L.fazilae		Kapýkargýn-Dalaman population, square 59		36.6888	28.8329	1				Polat and Baskale (2018)
L.fazilae		Kapýkargýn-Dalaman population, square 60		36.6889	28.8357	1				Polat and Baskale (2018)
L.fazilae		Manastir Koeyue		36.636	28.8516	1				own data
L.fazilae		n. Horozlar		36.8613	28.6244	1				Kordges et al. (2004)
L.fazilae		north of Dalaman		36.8186	28.8206	1				Kordges et al. (2004)
L.fazilae		Tersane Island population, square 55		36.6724	28.9171	1				Polat and Baskale (2018)
L.fazilae		Tersane Island population, square 56		36.6703	28.8984	1				Polat and Baskale (2018)
L.fazilae		Ülemez Mountain-Köyceğiz population, square 68		36.8417	28.6277	1				Polat and Baskale (2018)
L.fazilae		Ülemez Mountain-Köyceğiz population, square 69		36.8378	28.6208	1				Polat and Baskale (2018)
L.fazilae		Üzümlü-Fethiye population, square 45		36.7916	29.1872	1				Polat and Baskale (2018)
L.fazilae		Üzümlü-Fethiye population, square 47		36.7816	29.2009	1				Polat and Baskale (2018)
L.fazilae		Üzümlü-Fethiye population, square 48		36.803	29.1849	1				Polat and Baskale (2018)
L.fazilae		Üzümlü-Fethiye population, square 52		36.7371	29.2003	1				Polat and Baskale (2018)
L.fazilae		Üzümlü-Fethiye population, square 53		36.784	29.2016	1				Polat and Baskale (2018)
L.fazilae		Üzümlü-Fethiye population, square 54		36.7984	29.1878	1				Polat and Baskale (2018)

## Sheet: L.flavimembris
species	phyloclade	locality	population code	latitude N	longitude E	used for SDM	used for genetics	n genetics	haplotypes (n specimens)	reference
L.flavimembris	fla-I	Cicekli Koeyue	fla-p1	37.0951	28.4886	yes	yes	7	fla-h1 (1), fla-h2 (1), fla-h4 (5)	own data
L.flavimembris	fla-I	Kötekli	fla-p2	37.1619	28.3799	yes	yes	6	fla-h1 (6)	own data
L.flavimembris	fla-I	Thera Antique City	fla-p3	37.1179	28.359	yes	yes	5	fla-h1 (5)	own data
L.flavimembris	fla-I	AkYaka-Kuyucak arasi	fla-p4	37.0633	28.2971	yes	yes	5	fla-h1 (5)	own data
L.flavimembris	fla-I	Marmaris	fla-p5	36.9256	28.2786	yes	yes	7	fla-h2 (1), fla-h3 (1), fla-h4 (4), fla-h6 (1)	own data
L.flavimembris	fla-I	Bogaz Adasi	fla-p6	36.8121	28.2906	yes	yes	2	fla-h5 (2)	own data
L.flavimembris	fla-I	Yaliciftlik	fla-p7	37.0327	27.6426	yes	yes	5	fla-h7 (1), fla-8 (4)	own data
L.flavimembris	fla-I	Mazi	fla-p8	37.0618	27.6805	yes	yes	3	fla-h9 (1), fla-10 (2)	own data
L.flavimembris		Arıcılar		37.1287	28.5969	yes				Arslan et al. (2018)
L.flavimembris		Incircik		37.1019	28.4771	yes				Üzüm et al. (2015)
L.flavimembris		Kizilagac antenna		37.079	28.32	yes				Üzüm et al. (2015)
L.flavimembris		Kuyucak semetary		37.074	28.305	yes				Üzüm et al. (2015)
L.flavimembris		Selimiye		36.6936	28.1039	yes				Arslan et al. (2018)
L.flavimembris		Söğütköy		36.672	28.1097	yes				Arslan et al. (2018)
L.flavimembris		Taşlıca I		36.6378	28.0992	yes				Arslan et al. (2018)
L.flavimembris		Taşlıca II		36.6269	28.104	yes				Arslan et al. (2018)
L.flavimembris		Turgut Waterfall		36.7262	28.1179	yes				Arslan et al. (2018)
L.flavimembris		Turunç		36.7723	28.233	yes				Arslan et al. (2018)

## Sheet: L.helverseni
species	phyloclade	locality	population code	latitude N	longitude E	used for SDM	used for genetics	n genetics	haplotypes (n specimens)	reference
L.helversenii	hel-I	Saria - Napa 1	hel-p1	35.8472	27.2339	yes	yes	5	hel-h21 (5)	own data
L.helversenii	hel-I	Tsouli	hel-p2	35.8019	27.2066	yes	yes	4	hel-h14 (2), hel-h15 (2)	own data
L.helversenii	hel-I	Anchordea	hel-p3	35.7842	27.1937	yes	yes	5	hel-h3 (1), hel-h4 (3), hel-h5 (1)	own data
L.helversenii	hel-I	Olympos 1	hel-p4	35.7375	27.1839	yes	yes	6	hel-h1 (1), hel-h9 (4), hel-h10 (1)	own data
L.helversenii	hel-I	Achamandia	hel-p5	35.6892	27.1433	yes	yes	5	hel-h2 (5)	own data
L.helversenii	hel-I	Spoa-Mesochori	hel-p6	35.631	27.1359	yes	yes	4	hel-h13 (4)	own data
L.helversenii	hel-I	South of Spoa	hel-p7	35.6031	27.1475	yes	yes	4	hel-h12 (4)	own data
L.helversenii	hel-I	Metronas	hel-p8	35.5806	27.1703	yes	yes	1	hel-h8 (1)	own data
L.helversenii	hel-I	Othos	hel-p9	35.5375	27.1531	yes	yes	4	hel-h11 (4)	own data
L.helversenii	hel-I	Pigadia	hel-p10	35.506	27.221	yes	yes	11	hel-h1 (9), hel-h11 (2)	own data
L.helversenii	hel-I	Menetes	hel-p11	35.4853	27.1803	yes	yes	2	hel-h6 (1), hel-h7 (1)	own data
L.helversenii	hel-II	Aghios Haralambos Skafis	hel-p12	35.4073	26.9736	yes	yes	4	hel-h18 (1), hel-h19 (1), hel-h20 (2)	own data
L.helversenii	hel-III	Kasos above Ag. Mamas	hel-p13	35.3962	26.948	yes	yes	5	hel-h16 (5)	own data
L.helversenii	hel-I	Aghios Marina	hel-p14	35.3854	26.8976	yes	yes	4	hel-h17 (4)	own data
L.helversenii		Avlona		35.7806	27.1778	yes				own data
L.helversenii		Kasos 2		35.4208	26.9889	yes				own data
L.helversenii		Olympos		35.7411	27.1731	yes				own data
L.helversenii		Olympos 2		35.7392	27.1756	yes				own data
L.helversenii		Olympos 3 (village)		35.7394	27.1739	yes				own data
L.helversenii		Prionas		35.4169	26.9909	yes				own data
L.helversenii		Saria - Napa 2		35.8486	27.2318	yes				own data
L.helversenii		South Metronas		35.5775	27.1725	yes				own data
L.helversenii				35.7394	27.1739	yes				own data

## Sheet: references
Tok et al. (2016)
Polat and Baskale (2018)
Öz et al. (2004)
Kordges et al. (2004)
Arslan et al. (2018)
Üzüm et al. (2015)
